# Supplementary material for: Identification of Anti-Tuberculosis Drugs Targeting DNA Gyrase A and Serine/Threonine Protein Kinase PknB: A Machine Learning-Assisted Drug-Repurposing Approach
Source: Trop Med Infect Dis. 2024 Nov 25;9(12):288. doi: 10.3390/tropicalmed9120288 (PMC11679129; doi:10.3390/tropicalmed9120288)
Supplement: Supplementary file 1 [file tropicalmed-09-00288-s001.zip]

Archive with 1 entries (1 files):
- tropicalmed-3182242-supplementary.pdf
